# Supplementary material for: Determinants of coronary flow reserve in non-diabetic patients with chest pain without myocardial perfusion defects
Source: PLoS One. 2017 Apr 27;12(4):e0176511. doi: 10.1371/journal.pone.0176511 (PMC5407821; doi:10.1371/journal.pone.0176511)
Supplement: S1 Minimal Dataset — (XLSX) [file pone.0176511.s002.xlsx]

## Sheet: Blad1
S1 Minimal Dataset
ID	Gender (0=woman)	BMI	Age	Hypertension	Hyperlipidemia	SBP	DBP	HOMA-IR	CFR	CV_Outcome (event=1)
1	1	28	39	0	0	110	72	3.1	4.21	0
2	0	25	63	1	1	126	74	4.5	2.59	0
3	0	32	65	1	1	140	90	6.2	2.67	0
4	0	25	69	1	1	162	90	4.5	2.69	0
5	1	25	72	0	0	180	90	4.8	5.04	0
6	0	21	64	1	1	180	85	4.8	2.66	0
7	1	27	62	1	1	180	110	7.7	1.17	0
8	0	31	54	1	1	162	90	6.4	2.39	0
9	1	35	39	1	1	164	100	6.6	2.79	0
10	0	28	74	1	0	134	64	2.7	3.78	0
11	1	25	81	0	1	170	80	4.7	1.55	0
12	0	24	49	0	1	110	80	2.6	2.95	0
13	0	26	83	1	0	128	70	3.8	1.89	0
14	0	24	62	1	0	162	102	3.4	2.17	0
15	1	27	57	0	0	140	78	3.3	2.84	0
16	0	29	60	1	0	115	60	4.7	4.36	0
17	0	23	70	1	0	176	76	2.7	3.1	0
18	1	29	32	0	1	132	98	5.2	4.78	0
19	1	29	59	0	1	150	100	5	5	0
20	1	29	63	1	0	136	94	6.2	2.76	1
21	1	28	60	0	1	195	95	7.4	2.76	1
22	1	34	63	1	0	145	85	5.1	3.92	1
23	0	23	74	0	1	120	60	2.5	2.78	0
24	0	26	55	0	1	122	88	4.1	3.51	0
25	0	32	62	0	1	124	88	3.8	3.34	0
26	0	25	67	1	1	135	75	5	2.57	1
27	1	26	46	0	0	152	92	3.9	1.75	0
28	0	26	57	1	0	100	68	3.9	3.13	0
29	0	25	53	0	0	160		2.7	3	0
30	1	28	59	0	0	120	84	4	3.43	0
31	0	23	59	0	1	120	80	3.8	6.53	0
32	1	28	54	0	0	140	100	3.2	4	0
33	1	26	64	1	0	202	110	4.6	1.37	0
34	1	24	72	1	1	158	68	3.3	4.61	0
35	1	26	72	0	0	135	80	4.4	3.76	0
36	1	27	66	1	1	146	102	6.4	1.71	1
37	0	27	66	0	0	172	90	3	2.65	0
38	0	20	59	0	1	140	80	2.3	2.3	0
39	1	21	57	1	0	152	90	2.9	2.51	0
40	0	23	70	1	0	180	80	2.8	2.32	0
41	0	22	69	0	0	175	75	3.3	2.13	1
42	0	23	67	0	1	140	70	2.9	3.88	0
43	0	23	64	1	0	120	80	2.4	2.21	0
44	0	21	56	0	0	114	70	1.8	2.71	0
45	0	22	64	0	0	130	90	1.7	2.33	0
46	0	23	69	0	1	150	70	1.7	3.24	0
47	0	32	72	0	1	160	82	3.1	2.64	0
48	0	26	61	0	0	138	84	2.4	3.38	0
49	0	25	55	1	0	144	82	2.8	2.53	0
50	1	26	67	1	1	150	80	1.8	5.12	1
51	0	25	70	0	1	130	78	2.6	2.3	0
52	1	23	55	0	0	122	84	2.2	2.77	0
53	1	29	64	0	1	180	102	3	4.72	1
54	0	24	64	0	1	135	80	2.2	3.89	0
55	1	27	65	0	1	130	82	3	2.23	0
56	1	25	71	1	1	175	104	1.4	3.86	0
57	1	26	47	0	0	145	95	3.5	2.66	0
58	0	23	46	0	0	102	66	1.3	2.73	0
59	0	30	52	0	0	150	100	4.3	2.67	0
60	0	28	74	0	1	142	68	2.3	2.26	1
61	0	28	65	0	0	150	92	2.3	4.45	0
62	0	23	48	0	0	120	85	1.8	2.42	0
63	1	25	56	0	0	165	95	1.8	3.73	0
64	1	35	42	0	0	140	85	5.6	3.21	1
65	1	23	52	0	0	128	80	3	2.5	0
66	1	27	55	0	0	138	98	2.2	2.94	0
67	0	21	71	0	1	130	70	1.8	3.28	0
68	1	27	75	1	0	160	92	5.2	1.88	1
69	0	26	58	0	0	138	86	2.5	3.38	0
70	0	24	62	0	0	132	82	1.5	3.56	0
71	0	32	74	1	1	188	78	2.7	1.44	0
72	1	30	59	1	1	164	100	3.5	4.08	0
73	0	21	62	0	0	120	82	1.9	1.43	0
74	1	24	62	0	0	116	92	1.4	4.67	0
75	0	20	46	0	1	130	88	3.4	1.71	1
76	0	26	55	1	1	143	98	2.9	3.01	0
77	0	23	70	1	1	150	90	2.8	2.3	0
78	1	26	77	0	1	200	90	3.2	3.21	0
79	1	24	64	0	1	152	80	4.3	2.12	0
80	0	22	45	1	0	142	80	3.2	2.41	0
81	0	27	65	1	0	160	90	4.8	3.27	0
82	0	24	63	1	0	180	122	3.6	1.91	1
83	0	20	76	0	0	148	90	2	2.15	0
84	1	25	41	1	1	118	80	3.6	3.12	0
85	1	25	71	0	1	162	92	5.5	2.97	1
86	0	21	64	0	0	140	72	1.4	3.06	0
87	0	27	69	0	0	150	90	2.2	3.5	0
88	1	26	64	0	0	121	90	2	3.85	0
89	1	28	68	1	1	178	98	2.2	2.19	0
90	0	22	67	0	0	130	80	1.2	3.82	0
91	1	30	59	1	1	160	90	6.1	3.74	1
92	1	21	81	0	1	180	80	2.3	1.9	1
93	0	23	69	0	1	162	78	1.5	4.71	0
94	0	20	70	1	1	162	90	1.1	2.07	0
95	0	23	51	0	0	118	80	1.3	5.47	0
96	0	34	56	1	1	140	80	2.8	3.65	0
97	0	27	75	1	1	200	90	5	2.31	0
98	0	29	62	0	1	140	90	7.3	2.03	0
99	0	22	67	0	1	160	80	3.5	2.05	0
100	1	25	53	0	1	118	80	2.5	3.22	0
101	0	20	59	0	0	170	90	1.9	1.81	0
102	0	20	47	0	0	140	70	1.6	3.36	0
103	0	20	61	1	1	180	98	1.6	2.05	0
104	0	33	59	1	1	200	100	5.7	2.08	0
105	0	25	49	0	1	116	74	2.9	2.73	0
106	1		59	1	1	132	80	10.6	2	0
107	1	25	55	1	1	140	100	4	2.91	0
108	1	22	77	1	1	162	82	1.6	2.67	0
109	0	22	61	0	0	120	78	2.5	3.12	0
110	0	27	72	1	1	130	72	7.7	3.22	0
111	0	26	72	1	1	174	90	2.4	1.82	0
112	0	21	58	0	0	142	96	2.8	4.62	0
113	0	25	59	0	1	150	82	2.7	2.18	0
114	0	25	57	1	0	140	90	2.8	1.41	0
115	0	22	67	1	1	160	72	2.1	2.49	0
116	1	22	61	0	0	150	92	3.4	2.32	0
117	0	20	52	0	0	114	74	1.6	2.16	0
118	0	28	59	0	0	118	80	3.3	3	0
119	1	26	67	1	0	184	90	2.5	1.03	0
120	0	26	77	0	1	115	70	2.4	4.7	0
121	0	18	62	0	0	115	80	1.5	2.54	0
122	0	28	66	0	0	148	82	4.9	2.78	0
123	0	23	51	1	0	130	85	1.5	4.24	0
124	1	25	57	0	1	126	85	6.2	1.54	0
125	1	24	80	0	0	120	68	3.8	2.33	0
126	1	27	57	1	1	120	78	2.7	3.94	0
127	0	25	55	0	0	144	100	4.3	3.64	0
128	1	28	50	1	1	162	104	3.4	1.9	0
129	0	23	72	0	1	144	80	3.1	2.79	0
130	0	26	68	1	1	160	88	2.8	3.11	0
131	1	26	69	0	1	130	80	8.4	2.14	0
132	0	24	65	1	0	160	80	3.3	2.21	0
133	1	24	61	0	0	90	82	3.2	3.71	0
134	1	24	64	1	1	140	80	2.2	3	0
135	0	28	47	1	1	145		2.4	2.12	0
136	1	30	72	0	0	120	70	1.1	2.77	1
137	0	20	46	0	0	124	90	2.3	1.81	0
138	0	25	47	1	1	130	92	2.9	3.93	0
139	0	20	54	0	0	135	80	3.3	2.31	0
140	0	23	61	0	0	160	82	2.2	2.08	0
141	0	27	56	0	0	140	82	2.2	4.11	0
142	0	22	60	1	0	140	90	2	3.57	0
143	0	24	59	0	0	160	90	3	2.66	0
144	0	28	61	0	0	120	75	7	3.17	0
145	1	30	60	0	0	130	80	4	2.97	1
146	0	24	58	0	1	160	95	2.3	2.15	0
147	0	23	52	0	0	110	80	2.2	3.13	0
148	1	20	74	0	1	140	66	1.2	2.54	0
149	0	21	71	0	0	130	64	1.4	4.14	0
150	0	24	61	1	0	140	88	2.8	2.84	0
151	1	23	62	1	1	162	52	4.7	1.96	1
152	0	26	57	1	1	138	86	2.6	2.54	0
153	1	24	58	1	1	164	90	3.1	1.7	1
154	0	30	72	0	0	142	82	3.1	2.15	0
155	0	25	66	0	0	122	74	4.1	2.86	0
156	0	25	58	0	0	130	90	3.2	3.55	0
157	0	23	65	0	0	150	94	3.1	2.64	0
158	0	21	62	0	0	162	84	1.3	2.03	0
159	1	26	75	1	0	150	90	5	2.94	0
160	0		76	1	0	178	90	3.2	2.39	0
161	0	23	59	0	0	130	70	3.3	3.03	0
162	0	26	45	0	0	124	80	2.6	1.71	0
163	1	26	61	1	1	160	100	3.7	2.09	0
164	0	21	67	1	0	122	80	3.4	2.21	0
165	0	24	70	1	0	160	100	7.9	1.98	0
166	0	29	65	0	0	170	96	3.5	2.23	0
167	1	26	54	0	1	162	90	4.4	2.46	0
168	0	23	65	0	0	130	72	3.4	1.84	0
169	1	24	60	1	0	132	84	3.2	2.61	0
170	0	22	64	0	0	140	90	2.9	2.92	0
171	1	29	53	0	0	120	80	5.7	3.22	0
172	0	29	53	0	1	110	80	2.1	2.77	0
173	0	26	54	1	0	150	100	4.3	2.5	0
174	0	22	64	0	0	150	80	2.5	2.67	0
175	0	29	65	0	0	140	82	4	4.32	0
176	1	32	52	0	0	130	90	3.3	2.23	0
177	0	30	50	0	1	110	70	3.1	2.48	0
178	1	31	58	1	1	142	84	8.2	2.46	0
179	0	26	73	1	1	150	82	9.1	3.01	1
180	0	25	75	1	0	165	80	4.2	1.91	0
181	0	26	67	0	0	140	80	3.6	2.39	1
182	0	34	58	1	0	140	82	3.9	2.13	0
183	1	27	51	1	0	152	90	3.6	2.29	1
184	1	27	70	1	1	164	80	4.8	1.04	1
185	0		57	1	1	140	84	3.7	3.18	0
186	0	28	68	0	1	160	90	1.9	2.92	0
187	1	22	67	0	0	138	88	1.5	3.8	1
188	0	25	47	0	0	120	80	1.8	3.17	0
189	0	24	55	0	0	105	80	2.4	2.2	0
190	0	22	49	0	0	140	90	1.3	2.06	0
191	0	20	64	0	0	138	80	1.9	1.98	0
192	0	19	76	0	0	150	64	3.4	2.2	0
193	0	23	59	1	0	140	82	5.1	2.58	0
194	1	24	61	0	0	130	90	1.4	5.94	0
195	1	25	40	1	0	132	94	4.9	3.62	0
196	1	31	80	0	0	122	82	3.6	3.51	0
197	0	24	65	0	0	120	80	1.9	1.99	0
198	0	20	59	0	0	120	80	2.1	2.64	0
199	0	24	64	0	0	118	62	1.6	2.91	0
200	1	25	60	0	1	140	80	2.3	3.18	0
201	1	27	62	1	0	158	92	2.6	4.09	0
202	1	24	69	0	0	120	70	3.7	2.42	0
